# Supplementary material for: Cerebellar complex spikes multiplex complementary behavioral information
Source: PLoS Biol. 2021 Sep 16;19(9):e3001400. doi: 10.1371/journal.pbio.3001400 (PMC8478165; doi:10.1371/journal.pbio.3001400)
Supplement: S1 Table — The denominator in the first 3 columns corresponds to the number of PCs recorded, and the numerator corresponds to the number of PCs included in the analysis. In the fourth column, the denominator corresponds to the number of cells recorded in a particular direction, and the numerator corresponds to the subset of those cells recorded in the opposite direction. For example, out of 52 PCs recorded (and also analyzed) in the right CF direction for monkey E, 4 PCs were also tested in the opposite left CF direction. CF, centrifugal; PC, Purkinje cell. (XLSX) [file pbio.3001400.s009.xlsx]

## Sheet: Sheet1
	Left CF	Right CF	Total	Both directions
Monkey E	31/31	52/53	83/84	Left:6/31 Right:4/52
Monkey K	9/9	59/67	68/76	Left:7/9 Right:10/59
Total	40/40	111/120	151/160	Left:13 Right:14
